# Supplementary material for: Industry Perceptions of Thoroughbred Racehorse Emotions and Quality of Life: Implications for the Development of an Equine Quality of Life Assessment Tool
Source: Animals (Basel). 2026 May 25;16(11):1601. doi: 10.3390/ani16111601 (PMC13255690; doi:10.3390/ani16111601)
Supplement: Supplementary file 1 [file animals-16-01601-s001.zip]

Archive with 1 entries (1 files):
- animals-4287068-supplementary.pdf
